# Supplementary material for: The effects of leg preference and leg dominance on static and dynamic balance performance in highly-trained tennis players
Source: PLoS One. 2021 Nov 11;16(11):e0259854. doi: 10.1371/journal.pone.0259854 (PMC8584696; doi:10.1371/journal.pone.0259854)
Supplement: S1 File — (XLSX) [file pone.0259854.s001.xlsx]

## Sheet: ExtendedTable1
														Levene's Test for Equality of Variances		t-test for Equality of Means
		MALE					FEMALE							F	Sig.	t	df	Sig. (2-tailed)	Mean Difference	Std. Error Difference	95% Confidence Interval of the Difference
			MIN	MAX	Mean	SD	MIN	MAX	Mean	SD											Lower	Upper
		Age	9.8333	119.119	18.4807	14.8106	10.0528	22.4056	16.1929	2.86132			Age	2.172	0.144	0.95	88	0.345	2.28772	2.40821	-2.4981	7.07354
		BodyHeight	149	198	177.667	8.6935	150	183	169.154	6.7142			BodyHeight	1.442	0.233	5.066	88	0	8.5128	1.6804	5.1733	11.8524
		BodyMass	45.1	88.2	68.1608	10.6772	40.8	73	61.141	7.78361			BodyMass	7.034	0.009	3.461	88	0.001	7.01976	2.02848	2.98859	11.0509
	Non-preferred	BS_Sway V - total [mm/s]	28.79	82.63	45.2951	10.7069	26.0967	62.47	41.5453	8.9752			BS_Sway V - total [mm/s]	0.014	0.907	1.764	88	0.081	3.74978	2.12633	-0.475847	7.97541
		BS_Sway V - A-P [mm/s]	15.6333	54.8267	28.1695	7.34865	16.0067	44.1367	26.3918	6.81133			BS_Sway V - A-P [mm/s]	0.199	0.656	1.174	88	0.244	1.77775	1.51489	-1.23278	4.78828
		BS_Sway V - M-L [mm/s]	20.2933	51.06	29.7362	7.03	17.29	37.9833	26.5895	5.30093			BS_Sway V - M-L [mm/s]	1.42	0.237	2.333	88	0.022	3.14672	1.34894	0.465984	5.82746
		BS_Sway average amplitude - A-P [mm]	3.1963	12.7933	6.62919	1.94855	3.5907	9.1357	6.06585	1.55267			BS_Sway average amplitude - A-P [mm]	0.688	0.409	1.481	88	0.142	0.563335	0.380422	-0.192674	1.31934
		BS_Sway average amplitude - M-L [mm]	6.2093	18.9933	9.19132	2.473	5.0867	14.3533	7.90772	1.80359			BS_Sway average amplitude - M-L [mm]	2.325	0.131	2.732	88	0.008	1.2836	0.469887	0.349801	2.2174
		BS_Area of 100% ellipse [mm^2]	84.1733	327.8	175.117	48.3727	83.1067	313.667	170.595	55.9028			BS_Area of 100% ellipse [mm^2]	0.986	0.323	0.411	88	0.682	4.52118	11.01	-17.359	26.4013
		BS_FRE from peaks - A-P [Hz]	3.2	6.3557	4.36085	0.673916	3.1447	5.7447	4.40429	0.567121			BS_FRE from peaks - A-P [Hz]	0.503	0.48	-0.324	88	0.747	-0.0434377	0.134017	-0.309769	0.222894
		BS_FRE from peaks - M-L [Hz]	2.4223	4.5337	3.29033	0.453543	2.411	4.5553	3.42907	0.512278			BS_FRE from peaks - M-L [Hz]	1.2	0.276	-1.359	88	0.177	-0.138742	0.10206	-0.341564	0.0640804
	Preferred	BS_Sway V - total [mm/s]	28.29	78.1767	44.7357	9.08665	21.0667	66.22	40.775	8.978			BS_Sway V - total [mm/s]	0.033	0.856	2.06	88	0.042	3.96061	1.92295	0.13916	7.78206
		BS_Sway V - A-P [mm/s]	16.5467	46.6967	27.2272	6.32753	11.97	41.7533	25.0611	6.06778			BS_Sway V - A-P [mm/s]	0.047	0.829	1.638	88	0.105	2.16605	1.3224	-0.461949	4.79404
		BS_Sway V - M-L [mm/s]	16.4367	53.2067	29.8237	6.24649	14.6433	42.87	26.9137	5.83507			BS_Sway V - M-L [mm/s]	0.042	0.838	2.253	88	0.027	2.91002	1.29168	0.343083	5.47695
		BS_Sway average amplitude - A-P [mm]	3.0873	10.7187	6.18614	1.56486	2.8137	8.887	5.57728	1.33971			BS_Sway average amplitude - A-P [mm]	0.746	0.39	1.945	88	0.055	0.608858	0.313093	-0.0133475	1.23106
		BS_Sway average amplitude - M-L [mm]	5.4617	13.7133	8.89356	2.04012	4.714	12.2567	7.86271	1.91246			BS_Sway average amplitude - M-L [mm]	0.482	0.489	2.44	88	0.017	1.03085	0.422457	0.191301	1.87039
		BS_Area of 100% ellipse [mm^2]	111.637	369.8	186.888	50.8429	82.0933	345.2	168.431	63.2608			BS_Area of 100% ellipse [mm^2]	2.93	0.09	1.535	88	0.128	18.4576	12.0272	-5.44404	42.3591
		BS_FRE from peaks - A-P [Hz]	2.8777	6.856	4.50175	0.665296	3.1223	5.778	4.54314	0.572648			BS_FRE from peaks - A-P [Hz]	0.009	0.923	-0.31	88	0.757	-0.0413884	0.133368	-0.306429	0.223652
		BS_FRE from peaks - M-L [Hz]	2.6553	4.4333	3.41106	0.447381	2.4443	4.6443	3.48774	0.485888			BS_FRE from peaks - M-L [Hz]	0.117	0.733	-0.776	88	0.44	-0.0766782	0.0987864	-0.272995	0.119639
	Non-preferred	LAND_35cm_StabilizationT_Fvert [s]	0.369	0.9383	0.561312	0.134814	0.3053	1.18	0.589162	0.171187			LAND_35cm_StabilizationT_Fvert [s]	0.514	0.475	-0.859	88	0.393	-0.0278507	0.0324253	-0.0922995	0.036598
		LAND_35cm_StabilizationT_COP [s]	0.82	3.674	1.79638	0.661157	0.6827	3.4353	1.71815	0.682361			LAND_35cm_StabilizationT_COP [s]	0.227	0.635	0.549	88	0.585	0.0782282	0.142605	-0.205169	0.361626
		LAND_35cm_StabilizationT_COP-AP_SD [s]	0.0113	3.1497	1.1713	0.826614	0.0587	3.9287	1.33264	0.929785			LAND_35cm_StabilizationT_COP-AP_SD [s]	0.455	0.502	-0.869	88	0.387	-0.161338	0.185631	-0.53024	0.207564
		LAND_35cm_StabilizationT_COP-ML_SD [s]	0.011	2.2517	0.469346	0.61433	0.011	2.4483	0.466068	0.596951			LAND_35cm_StabilizationT_COP-ML_SD [s]	0.085	0.771	0.025	88	0.98	0.0032772	0.129096	-0.253273	0.259827
		LAND_35cm_APSI_3 [a.u.]	0.0797	0.396	0.100682	0.0429569	0.0807	0.1123	0.09712	0.0081998			LAND_35cm_APSI_3 [a.u.]	1.233	0.27	0.51	88	0.611	0.0035623	0.0069825	-0.010314	0.0174385
		LAND_35cm_MLSI_3 [a.u.]	0.023	0.1662	0.034718	0.0193955	0.0213	0.0483	0.031521	0.0057092			LAND_35cm_MLSI_3 [a.u.]	0.933	0.337	0.996	88	0.322	0.003197	0.0032107	-0.0031835	0.0095776
		LAND_35cm_VSI_3 [a.u.]	0.2567	9.9517	0.498232	1.35067	0.2203	0.443	0.31541	0.0451167			LAND_35cm_VSI_3 [a.u.]	2.597	0.111	0.844	88	0.401	0.182822	0.216661	-0.247747	0.61339
		LAND_35cm_DPSI_3 [a.u.]	0.2757	9.9633	0.514255	1.35002	0.2407	0.4557	0.332009	0.0434017			LAND_35cm_DPSI_3 [a.u.]	2.618	0.109	0.842	88	0.402	0.182246	0.216549	-0.2481	0.612593
		LAND_35cm_APSI_5 [a.u.]	0.062	0.3075	0.078117	0.0333597	0.0627	0.0873	0.075316	0.0063871			LAND_35cm_APSI_5 [a.u.]	1.22	0.272	0.516	88	0.607	0.0028009	0.005423	-0.0079761	0.0135779
		LAND_35cm_MLSI_5 [a.u.]	0.0187	0.1328	0.027928	0.0154536	0.0173	0.0377	0.025325	0.0043296			LAND_35cm_MLSI_5 [a.u.]	0.949	0.333	1.02	88	0.31	0.0026028	0.0025507	-0.0024662	0.0076718
		LAND_35cm_VSI_5 [a.u.]	0.1987	9.8435	0.428503	1.345	0.171	0.3433	0.244538	0.0349327			LAND_35cm_VSI_5 [a.u.]	2.722	0.103	0.853	88	0.396	0.183964	0.215715	-0.244725	0.612653
		LAND_35cm_DPSI_5 [a.u.]	0.214	9.8505	0.441035	1.34419	0.187	0.3533	0.257479	0.0336284			LAND_35cm_DPSI_5 [a.u.]	2.737	0.102	0.851	88	0.397	0.183556	0.215582	-0.244867	0.61198
	Preferred	LAND_35cm_StabilizationT_Fvert [s]	0.283	1.0657	0.572955	0.171824	0.3083	1.0063	0.566821	0.171509			LAND_35cm_StabilizationT_Fvert [s]	0.004	0.947	0.167	88	0.868	0.0061345	0.0366786	-0.0667682	0.0790372
		LAND_35cm_StabilizationT_COP [s]	0.81	4.353	2.00397	0.733763	0.5453	3.314	1.76372	0.695917			LAND_35cm_StabilizationT_COP [s]	0.002	0.962	1.574	88	0.119	0.240249	0.15266	-0.0631306	0.543629
		LAND_35cm_StabilizationT_COP-AP_SD [s]	0.0283	3.6147	0.976227	0.938749	0.0353	3.574	1.17553	0.997073			LAND_35cm_StabilizationT_COP-AP_SD [s]	0.223	0.638	-0.972	88	0.334	-0.199303	0.205138	-0.606972	0.208365
		LAND_35cm_StabilizationT_COP-ML_SD [s]	0.024	1.898	0.277007	0.407638	0.0177	1.428	0.276573	0.357266			LAND_35cm_StabilizationT_COP-ML_SD [s]	0.007	0.935	0.005	88	0.996	0.0004339	0.0822563	-0.163033	0.163901
		LAND_35cm_APSI_3 [a.u.]	0.0773	0.441	0.101288	0.0492334	0.0757	0.3517	0.103299	0.0420371			LAND_35cm_APSI_3 [a.u.]	0.005	0.941	-0.204	88	0.839	-0.0020116	0.0098411	-0.0215686	0.0175455
		LAND_35cm_MLSI_3 [a.u.]	0.0233	0.1823	0.036031	0.0214411	0.0237	0.1497	0.033906	0.0195215			LAND_35cm_MLSI_3 [a.u.]	0.001	0.971	0.484	88	0.63	0.0021245	0.0043892	-0.0065982	0.0108472
		LAND_35cm_VSI_3 [a.u.]	0.2553	9.9007	0.500545	1.34305	0.205	7.3377	0.500154	1.12459			LAND_35cm_VSI_3 [a.u.]	0.005	0.944	0.001	88	0.999	0.0003908	0.26662	-0.52946	0.530241
		LAND_35cm_DPSI_3 [a.u.]	0.2697	9.9153	0.516473	1.34285	0.2247	7.3573	0.516496	1.12507			LAND_35cm_DPSI_3 [a.u.]	0.005	0.945	0	88	1	-2.3e-05	0.266633	-0.5299	0.529854
		LAND_35cm_APSI_5 [a.u.]	0.0603	0.3425	0.078549	0.0382537	0.059	0.2727	0.080188	0.0325828			LAND_35cm_APSI_5 [a.u.]	0.005	0.941	-0.215	88	0.831	-0.001639	0.0076397	-0.0168214	0.0135434
		LAND_35cm_MLSI_5 [a.u.]	0.0187	0.1467	0.029243	0.0174781	0.0187	0.12	0.027171	0.0156298			LAND_35cm_MLSI_5 [a.u.]	0.047	0.829	0.583	88	0.561	0.002072	0.0035535	-0.0049898	0.0091338
		LAND_35cm_VSI_5 [a.u.]	0.1977	9.8045	0.430119	1.3392	0.1593	7.0247	0.422	1.08566			LAND_35cm_VSI_5 [a.u.]	0.013	0.908	0.031	88	0.975	0.0081187	0.262943	-0.514424	0.530662
		LAND_35cm_DPSI_5 [a.u.]	0.2097	9.813	0.442603	1.33862	0.174	7.0383	0.434718	1.08577			LAND_35cm_DPSI_5 [a.u.]	0.013	0.909	0.03	88	0.976	0.0078855	0.262876	-0.514525	0.530296

## Sheet: ExtendedTable2
												Independent Samples Test
		MALE					FEMALE						Levene's Test for Equality of Variances		t-test for Equality of Means
			MIN	MAX	Mean	SD	MIN	MAX	Mean	SD			F	Sig.	t	df	Sig. (2-tailed)	Mean Difference	Std. Error Difference	95% Confidence Interval of the Difference
	Non-preferred	BS_Sway V - total [mm/s]	28.79	82.63	45.1569	9.80856	25.37	62.47	41.067	9.22753		BS_Sway V - total [mm/s]	0.232	0.631	2.011	88	0.047	4.08989	2.03401	0.047726	8.13205
		BS_Sway V - A-P [mm/s]	15.6333	54.8267	27.8376	6.72006	14.54	44.1367	25.7366	6.68676		BS_Sway V - A-P [mm/s]	0.62	0.433	1.473	88	0.144	2.10103	1.42642	-0.73368	4.93575
		BS_Sway V - M-L [mm/s]	20.2933	51.06	29.8611	6.65446	17.29	39.1067	26.6191	5.61965		BS_Sway V - M-L [mm/s]	0.308	0.58	2.447	88	0.016	3.24208	1.32496	0.608999	5.87517
		BS_Sway average amplitude - A-P [mm]	3.1963	12.0133	6.51479	1.75172	3.3543	8.97	5.84265	1.48641		BS_Sway average amplitude - A-P [mm]	0.344	0.559	1.924	88	0.058	0.672145	0.349372	-0.0221589	1.36645
		BS_Sway average amplitude - M-L [mm]	6.2093	18.9933	9.17613	2.35371	4.714	14.3533	7.89421	1.92923		BS_Sway average amplitude - M-L [mm]	0.889	0.348	2.764	88	0.007	1.28193	0.463846	0.360129	2.20372
		BS_Area of 100% ellipse [mm^2]	84.1733	369.8	178.947	51.5381	83.1067	315.467	169.385	57.5583		BS_Area of 100% ellipse [mm^2]	1.009	0.318	0.829	88	0.409	9.56213	11.5335	-13.3583	32.4826
		BS_FRE from peaks - A-P [Hz]	3.189	6.3557	4.37511	0.650693	3.1447	5.778	4.45364	0.560854		BS_FRE from peaks - A-P [Hz]	0.354	0.553	-0.602	88	0.549	-0.0785266	0.130505	-0.337879	0.180826
		BS_FRE from peaks - M-L [Hz]	2.4223	4.5337	3.30939	0.44716	2.411	4.6443	3.44303	0.518627		BS_FRE from peaks - M-L [Hz]	1.329	0.252	-1.311	88	0.193	-0.133649	0.101962	-0.336276	0.0689794
	Preferred	BS_Sway V - total [mm/s]	28.29	78.2967	44.8738	10.0557	21.0667	66.22	41.2533	8.73487		BS_Sway V - total [mm/s]	0.011	0.918	1.79	88	0.077	3.62051	2.02249	-0.398765	7.63978
		BS_Sway V - A-P [mm/s]	16.5467	52.2	27.5591	7.02099	11.97	41.7533	25.7163	6.27757		BS_Sway V - A-P [mm/s]	0.014	0.907	1.291	88	0.2	1.84276	1.42735	-0.993806	4.67933
		BS_Sway V - M-L [mm/s]	16.4367	53.2067	29.6988	6.64441	14.6433	42.87	26.8841	5.5304		BS_Sway V - M-L [mm/s]	0.669	0.415	2.138	88	0.035	2.81466	1.3163	0.198785	5.43053
		BS_Sway average amplitude - A-P [mm]	3.0873	12.7933	6.30054	1.80384	2.8137	9.1357	5.80049	1.45525		BS_Sway average amplitude - A-P [mm]	0.825	0.366	1.414	88	0.161	0.500049	0.353602	-0.202661	1.20276
		BS_Sway average amplitude - M-L [mm]	5.4617	14.51	8.90874	2.17868	4.7827	12.2567	7.87622	1.78589		BS_Sway average amplitude - M-L [mm]	1.705	0.195	2.405	88	0.018	1.03252	0.429363	0.179253	1.88579
		BS_Area of 100% ellipse [mm^2]	96.6733	327.8	183.058	48.2783	82.0933	345.2	169.641	61.7776		BS_Area of 100% ellipse [mm^2]	3.125	0.081	1.157	88	0.25	13.4166	11.5972	-9.63038	36.4636
		BS_FRE from peaks - A-P [Hz]	2.8777	6.856	4.48749	0.690698	3.1223	5.7447	4.49379	0.586567		BS_FRE from peaks - A-P [Hz]	0.123	0.727	-0.046	88	0.964	-0.0062994	0.137796	-0.280141	0.267542
		BS_FRE from peaks - M-L [Hz]	2.5223	4.4333	3.39201	0.458097	2.4443	4.433	3.47378	0.480441		BS_FRE from peaks - M-L [Hz]	0.099	0.754	-0.822	88	0.414	-0.0817712	0.0995256	-0.279558	0.116015
	Non-preferred	LAND_35cm_StabilizationT_Fvert [s]	0.3127	1.0657	0.575862	0.166101	0.3083	1.0063	0.574188	0.173131		LAND_35cm_StabilizationT_Fvert [s]	0.119	0.731	0.046	88	0.963	0.0016736	0.0361491	-0.0701766	0.0735239
		LAND_35cm_StabilizationT_COP [s]	0.81	4.353	1.90499	0.717079	0.5453	3.314	1.73514	0.691229		LAND_35cm_StabilizationT_COP [s]	0.118	0.732	1.131	88	0.261	0.169845	0.150186	-0.128618	0.468308
		LAND_35cm_StabilizationT_COP-AP_SD [s]	0.0283	3.1497	1.13898	0.950701	0.0353	3.9287	1.01941	0.926491		LAND_35cm_StabilizationT_COP-AP_SD [s]	0.241	0.624	0.598	88	0.552	0.119566	0.200023	-0.277939	0.517071
		LAND_35cm_StabilizationT_COP-ML_SD [s]	0.0217	2.2517	0.382071	0.585049	0.0177	2.4483	0.35853	0.548764		LAND_35cm_StabilizationT_COP-ML_SD [s]	0.111	0.74	0.194	88	0.846	0.0235412	0.121178	-0.217274	0.264356
		LAND_35cm_APSI_3 [a.u.]	0.0773	0.441	0.100473	0.0493746	0.0757	0.3517	0.101923	0.0420649		LAND_35cm_APSI_3 [a.u.]	0	0.99	-0.147	88	0.883	-0.0014503	0.0098615	-0.021048	0.0181474
		LAND_35cm_MLSI_3 [a.u.]	0.0233	0.1823	0.036477	0.0213643	0.023	0.1497	0.034094	0.0196275		LAND_35cm_MLSI_3 [a.u.]	0.011	0.919	0.543	88	0.589	0.0023826	0.0043889	-0.0063394	0.0111045
		LAND_35cm_VSI_3 [a.u.]	0.2553	9.9007	0.501775	1.34282	0.205	7.3377	0.498829	1.12483		LAND_35cm_VSI_3 [a.u.]	0.005	0.944	0.011	88	0.991	0.0029454	0.26661	-0.526886	0.532776
		LAND_35cm_DPSI_3 [a.u.]	0.2697	9.9153	0.517415	1.34267	0.2247	7.3573	0.514838	1.12536		LAND_35cm_DPSI_3 [a.u.]	0.005	0.945	0.01	88	0.992	0.0025774	0.266634	-0.527301	0.532456
		LAND_35cm_APSI_5 [a.u.]	0.0603	0.3425	0.077898	0.0383647	0.059	0.2727	0.079068	0.0326087		LAND_35cm_APSI_5 [a.u.]	0	0.991	-0.153	88	0.879	-0.0011702	0.0076562	-0.0163853	0.0140449
		LAND_35cm_MLSI_5 [a.u.]	0.0187	0.1467	0.029326	0.0171589	0.0187	0.12	0.027385	0.0157001		LAND_35cm_MLSI_5 [a.u.]	0.008	0.928	0.552	88	0.583	0.0019416	0.0035194	-0.0050524	0.0089356
		LAND_35cm_VSI_5 [a.u.]	0.1977	9.8045	0.431202	1.33901	0.1593	7.0247	0.420991	1.08583		LAND_35cm_VSI_5 [a.u.]	0.013	0.909	0.039	88	0.969	0.0102106	0.262932	-0.512312	0.532733
		LAND_35cm_DPSI_5 [a.u.]	0.2097	9.813	0.443476	1.33846	0.174	7.0383	0.433436	1.08599		LAND_35cm_DPSI_5 [a.u.]	0.013	0.909	0.038	88	0.97	0.0100401	0.262873	-0.512365	0.532446
	Preferred	LAND_35cm_StabilizationT_Fvert [s]	0.283	0.9383	0.558405	0.1415	0.3053	1.18	0.581795	0.170212		LAND_35cm_StabilizationT_Fvert [s]	0.202	0.654	-0.708	88	0.481	-0.0233899	0.0330493	-0.0890789	0.0422992
		LAND_35cm_StabilizationT_COP [s]	0.8835	3.674	1.89536	0.695172	0.6053	3.4353	1.74673	0.687833		LAND_35cm_StabilizationT_COP [s]	0.006	0.936	1.01	88	0.315	0.148633	0.147203	-0.143903	0.441168
		LAND_35cm_StabilizationT_COP-AP_SD [s]	0.0113	3.6147	1.00855	0.819414	0.0587	3.574	1.48876	0.948626		LAND_35cm_StabilizationT_COP-AP_SD [s]	1.309	0.256	-2.572	88	0.012	-0.480207	0.18667	-0.851174	-0.10924
		LAND_35cm_StabilizationT_COP-ML_SD [s]	0.011	1.9673	0.364281	0.469035	0.011	1.5413	0.384111	0.448262		LAND_35cm_StabilizationT_COP-ML_SD [s]	0.001	0.981	-0.203	88	0.84	-0.0198301	0.0978885	-0.214363	0.174703
		LAND_35cm_APSI_3 [a.u.]	0.0813	0.396	0.101497	0.0427905	0.0807	0.1257	0.098496	0.0088585		LAND_35cm_APSI_3 [a.u.]	1.179	0.281	0.43	88	0.668	0.003001	0.006972	-0.0108543	0.0168563
		LAND_35cm_MLSI_3 [a.u.]	0.023	0.1662	0.034272	0.0194389	0.0213	0.0483	0.031333	0.0052393		LAND_35cm_MLSI_3 [a.u.]	1.334	0.251	0.918	88	0.361	0.002939	0.0032018	-0.0034238	0.0093018
		LAND_35cm_VSI_3 [a.u.]	0.2567	9.9517	0.497002	1.35089	0.2203	0.443	0.316735	0.0446574		LAND_35cm_VSI_3 [a.u.]	2.6	0.11	0.832	88	0.408	0.180267	0.216695	-0.250368	0.610903
		LAND_35cm_DPSI_3 [a.u.]	0.2757	9.9633	0.513313	1.3502	0.2407	0.4557	0.333667	0.0429046		LAND_35cm_DPSI_3 [a.u.]	2.621	0.109	0.829	88	0.409	0.179646	0.216576	-0.250754	0.610046
		LAND_35cm_APSI_5 [a.u.]	0.0633	0.3075	0.078768	0.0332277	0.0627	0.0977	0.076436	0.0069088		LAND_35cm_APSI_5 [a.u.]	1.155	0.285	0.431	88	0.668	0.0023321	0.0054146	-0.0084283	0.0130925
		LAND_35cm_MLSI_5 [a.u.]	0.0193	0.1328	0.027844	0.0157998	0.0173	0.0377	0.025111	0.0039547		LAND_35cm_MLSI_5 [a.u.]	1.951	0.166	1.054	88	0.295	0.0027331	0.002593	-0.0024199	0.0078861
		LAND_35cm_VSI_5 [a.u.]	0.1987	9.8435	0.427419	1.34519	0.171	0.3433	0.245547	0.0345803		LAND_35cm_VSI_5 [a.u.]	2.724	0.102	0.843	88	0.402	0.181872	0.215744	-0.246874	0.610619
		LAND_35cm_DPSI_5 [a.u.]	0.214	9.8505	0.440162	1.34435	0.187	0.3533	0.258761	0.0332287		LAND_35cm_DPSI_5 [a.u.]	2.74	0.101	0.841	88	0.402	0.181402	0.215606	-0.24707	0.609873

## Sheet: ExtendedTable3
												Independent Samples Test
		MALE					FEMALE						Levene's Test for Equality of Variances		t-test for Equality of Means
			MIN	MAX	Mean	SD	MIN	MAX	Mean	SD			F	Sig.	t	df	Sig. (2-tailed)	Mean Difference	Std. Error Difference	95% Confidence Interval of the Difference
	Non-preferred	BS_Sway V - total [mm/s]	28	78	42.4759	8.78901	21	62.47	39.5067	8.59712		BS_Sway V - total [mm/s]	0.507	0.478	1.603	88	0.112	2.96922	1.85206	-0.711369	6.6498
		BS_Sway V - A-P [mm/s]	15.6333	47	25.9255	5.60381	12	44.1367	24.7121	6.23173		BS_Sway V - A-P [mm/s]	2.423	0.123	0.97	88	0.335	1.21335	1.25146	-1.27366	3.70036
		BS_Sway V - M-L [mm/s]	16	53	28.3272	6.27229	15	38	25.6731	5.12548		BS_Sway V - M-L [mm/s]	0.189	0.665	2.149	88	0.034	2.65411	1.23481	0.20018	5.10804
		BS_Sway average amplitude - A-P [mm]	3.1963	11	5.99954	1.50922	3	9	5.5615	1.41971		BS_Sway average amplitude - A-P [mm]	0.008	0.928	1.4	88	0.165	0.438032	0.312958	-0.183907	1.05997
		BS_Sway average amplitude - M-L [mm]	5	14	8.45233	1.90371	4.714	11.66	7.56301	1.6108		BS_Sway average amplitude - M-L [mm]	0.666	0.417	2.345	88	0.021	0.889325	0.379306	0.135535	1.64311
		BS_Area of 100% ellipse [mm^2]	97	369.8	175.91	50.7184	83.1067	345	169.168	66.7095		BS_Area of 100% ellipse [mm^2]	4.298	0.041	0.545	88	0.587	6.74134	12.3728	-17.8471	31.3298
		BS_FRE from peaks - A-P [Hz]	3	6.3557	4.41354	0.650444	3	6	4.4895	0.64296		BS_FRE from peaks - A-P [Hz]	0	0.99	-0.552	88	0.583	-0.0759532	0.137676	-0.349555	0.197649
		BS_FRE from peaks - M-L [Hz]	2.8	4.5003	3.42355	0.476926	2.6	4.011	3.457	0.47313		BS_FRE from peaks - M-L [Hz]	0.019	0.891	-0.331	88	0.742	-0.033451	0.101103	-0.234372	0.167469
	Preferred	BS_Sway V - total [mm/s]	31.6733	82.63	47.5361	10.3588	26.0967	66.22	42.7589	9.07311		BS_Sway V - total [mm/s]	0	0.983	2.286	88	0.025	4.77722	2.0898	0.624177	8.93027
		BS_Sway V - A-P [mm/s]	16.5467	54.8267	29.4828	7.55667	16.0067	41.7533	26.7111	6.56691		BS_Sway V - A-P [mm/s]	0.02	0.887	1.823	88	0.072	2.77167	1.52011	-0.249223	5.79256
		BS_Sway V - M-L [mm/s]	20.2933	51.06	31.2167	6.69148	17.29	42.87	27.8352	5.7857		BS_Sway V - M-L [mm/s]	0.57	0.452	2.517	88	0.014	3.38149	1.34359	0.711382	6.05159
		BS_Sway average amplitude - A-P [mm]	3.0873	12.7933	6.8187	1.9814	3.8587	9.1357	6.09243	1.44594		BS_Sway average amplitude - A-P [mm]	2.287	0.134	1.929	88	0.057	0.726269	0.376545	-0.0220355	1.47457
		BS_Sway average amplitude - M-L [mm]	6.7103	18.9933	9.65029	2.4684	5.0867	14.3533	8.22321	2.04653		BS_Sway average amplitude - M-L [mm]	1.281	0.261	2.922	88	0.004	1.42709	0.488349	0.456597	2.39758
		BS_Area of 100% ellipse [mm^2]	84.1733	327.8	186.129	48.6783	82.0933	313.667	169.81	51.726		BS_Area of 100% ellipse [mm^2]	0.493	0.484	1.534	88	0.129	16.3191	10.6395	-4.82475	37.4629
		BS_FRE from peaks - A-P [Hz]	3.189	6.856	4.44594	0.727366	3.1447	5.778	4.42597	0.554538		BS_FRE from peaks - A-P [Hz]	1.296	0.258	0.143	88	0.887	0.0199635	0.140038	-0.258332	0.298259
		BS_FRE from peaks - M-L [Hz]	2.4223	4.5337	3.30195	0.4656	2.411	4.6443	3.46693	0.542242		BS_FRE from peaks - M-L [Hz]	0.954	0.331	-1.551	88	0.125	-0.164977	0.106388	-0.376402	0.0464472
	Non-preferred	LAND_35cm_StabilizationT_Fvert [s]	0.283	1.0657	0.548755	0.17047	0.3053	1.18	0.605188	0.198407		LAND_35cm_StabilizationT_Fvert [s]	1.713	0.194	-1.442	87	0.153	-0.056433	0.0391378	-0.134224	0.0213577
		LAND_35cm_StabilizationT_COP [s]	0.81	3.237	1.77523	0.592124	0.6053	2.9685	1.75382	0.586836		LAND_35cm_StabilizationT_COP [s]	0.045	0.832	0.171	88	0.865	0.0214073	0.125471	-0.227939	0.270754
		LAND_35cm_StabilizationT_COP-AP_SD [s]	0.0283	3.6147	1.03991	0.934261	0.0413	3.574	1.41567	1.01619		LAND_35cm_StabilizationT_COP-AP_SD [s]	0.971	0.327	-1.82	88	0.072	-0.375756	0.20644	-0.786013	0.0345011
		LAND_35cm_StabilizationT_COP-ML_SD [s]	0.011	2.2393	0.444365	0.613497	0.0263	1.4893	0.319812	0.407173		LAND_35cm_StabilizationT_COP-ML_SD [s]	5.19	0.025	1.096	88	0.276	0.124553	0.113648	-0.101299	0.350405
		LAND_35cm_APSI_3 [a.u.]	0.0773	0.441	0.101492	0.0493173	0.0757	0.1257	0.097709	0.009829		LAND_35cm_APSI_3 [a.u.]	1.166	0.283	0.471	88	0.639	0.003783	0.0080261	-0.0121672	0.0197332
		LAND_35cm_MLSI_3 [a.u.]	0.023	0.1823	0.036065	0.0213949	0.0213	0.0483	0.031795	0.005385		LAND_35cm_MLSI_3 [a.u.]	1.032	0.312	1.216	88	0.227	0.0042699	0.0035121	-0.0027097	0.0112495
		LAND_35cm_VSI_3 [a.u.]	0.2553	9.9007	0.500905	1.34301	0.205	0.443	0.319231	0.0451642		LAND_35cm_VSI_3 [a.u.]	2.608	0.11	0.843	88	0.401	0.181674	0.215434	-0.246456	0.609804
		LAND_35cm_DPSI_3 [a.u.]	0.2697	9.9153	0.516899	1.3428	0.2247	0.4557	0.335812	0.0437114		LAND_35cm_DPSI_3 [a.u.]	2.628	0.109	0.841	88	0.403	0.181087	0.215394	-0.246963	0.609137
		LAND_35cm_APSI_5 [a.u.]	0.0603	0.3425	0.078702	0.0383168	0.059	0.0977	0.075821	0.007651		LAND_35cm_APSI_5 [a.u.]	1.149	0.287	0.462	88	0.645	0.0028816	0.0062362	-0.0095116	0.0152747
		LAND_35cm_MLSI_5 [a.u.]	0.0193	0.1467	0.029039	0.0171602	0.0173	0.0377	0.025462	0.0041335		LAND_35cm_MLSI_5 [a.u.]	0.985	0.324	1.272	88	0.207	0.0035771	0.0028115	-0.0020102	0.0091644
		LAND_35cm_VSI_5 [a.u.]	0.1977	9.8045	0.430548	1.33914	0.1593	0.3433	0.247487	0.0349453		LAND_35cm_VSI_5 [a.u.]	2.731	0.102	0.852	88	0.396	0.183061	0.214777	-0.243762	0.609885
		LAND_35cm_DPSI_5 [a.u.]	0.2097	9.813	0.443051	1.33856	0.174	0.3533	0.260419	0.033882		LAND_35cm_DPSI_5 [a.u.]	2.747	0.101	0.851	88	0.397	0.182632	0.214679	-0.243997	0.609262
	Preferred	LAND_35cm_StabilizationT_Fvert [s]	0.369	0.851	0.586957	0.149965	0.3083	0.9237	0.534058	0.162493		LAND_35cm_StabilizationT_Fvert [s]	0.044	0.835	1.147	44	0.257	0.0528986	0.0461065	-0.040023	0.14582
		LAND_35cm_StabilizationT_COP [s]	0.98	4.353	2.07848	0.836239	0.5453	3.314	1.67212	0.791113		LAND_35cm_StabilizationT_COP [s]	0.004	0.951	1.693	44	0.098	0.406362	0.240032	-0.0773906	0.890115
		LAND_35cm_StabilizationT_COP-AP_SD [s]	0.0897	2.7947	1.28259	0.917057	0.0353	3.9287	1.00039	0.921625		LAND_35cm_StabilizationT_COP-AP_SD [s]	0.046	0.831	1.041	44	0.304	0.282203	0.2711	-0.264163	0.828569
		LAND_35cm_StabilizationT_COP-ML_SD [s]	0.0217	2.2517	0.373594	0.534882	0.0177	2.4483	0.449348	0.666637		LAND_35cm_StabilizationT_COP-ML_SD [s]	1.121	0.295	-0.425	44	0.673	-0.0757536	0.178216	-0.434925	0.283418
		LAND_35cm_APSI_3 [a.u.]	0.0793	0.1083	0.094014	0.0079775	0.0807	0.3517	0.106507	0.0541003		LAND_35cm_APSI_3 [a.u.]	2.388	0.129	-1.096	44	0.279	-0.0124928	0.0114027	-0.0354733	0.0104878
		LAND_35cm_MLSI_3 [a.u.]	0.0233	0.0463	0.033333	0.0060528	0.023	0.1497	0.035928	0.0253702		LAND_35cm_MLSI_3 [a.u.]	2.037	0.161	-0.477	44	0.636	-0.0025942	0.0054385	-0.0135548	0.0083664
		LAND_35cm_VSI_3 [a.u.]	0.2667	0.4163	0.316957	0.0374313	0.2407	7.3377	0.630087	1.4628		LAND_35cm_VSI_3 [a.u.]	3.942	0.053	-1.026	44	0.31	-0.31313	0.305116	-0.928051	0.30179
		LAND_35cm_DPSI_3 [a.u.]	0.283	0.4293	0.332551	0.036455	0.2623	7.3573	0.64587	1.4636		LAND_35cm_DPSI_3 [a.u.]	3.952	0.053	-1.026	44	0.31	-0.313319	0.305277	-0.928564	0.301927
		LAND_35cm_APSI_5 [a.u.]	0.0613	0.084	0.072899	0.0062267	0.0627	0.2727	0.082609	0.0419436		LAND_35cm_APSI_5 [a.u.]	2.39	0.129	-1.098	44	0.278	-0.0097101	0.0088417	-0.0275294	0.0081091
		LAND_35cm_MLSI_5 [a.u.]	0.0187	0.0367	0.026594	0.0048241	0.0193	0.12	0.028913	0.0202809		LAND_35cm_MLSI_5 [a.u.]	1.911	0.174	-0.533	44	0.596	-0.0023188	0.0043469	-0.0110793	0.0064417
		LAND_35cm_VSI_5 [a.u.]	0.207	0.3227	0.245594	0.028925	0.1867	7.0247	0.546609	1.41254		LAND_35cm_VSI_5 [a.u.]	4.031	0.051	-1.022	44	0.312	-0.301015	0.294597	-0.894736	0.292707
		LAND_35cm_DPSI_5 [a.u.]	0.2193	0.333	0.257957	0.0282579	0.2037	7.0383	0.558826	1.41283		LAND_35cm_DPSI_5 [a.u.]	4.037	0.051	-1.021	44	0.313	-0.30087	0.294654	-0.894706	0.292967

## Sheet: ExtendedTable4
												Independent Samples Test
		MALE					FEMALE						Levene's Test for Equality of Variances		t-test for Equality of Means
			MIN	MAX	Mean	SD	MIN	MAX	Mean	SD			F	Sig.	t	df	Sig. (2-tailed)	Mean Difference	Std. Error Difference	95% Confidence Interval of the Difference
	Non-preferred	BS_Sway V - total [mm/s]	31.6733	78.2967	45.4423	10.0336	26.0967	62.47	41.6156	8.79722		BS_Sway V - total [mm/s]	0.004	0.949	1.89	88	0.062	3.82661	2.02495	-0.197546	7.85077
		BS_Sway V - A-P [mm/s]	16.5467	52.2	27.9649	6.8906	16.0067	44.1367	26.1389	6.49181		BS_Sway V - A-P [mm/s]	0.082	0.776	1.277	88	0.205	1.82598	1.42974	-1.01533	4.66729
		BS_Sway V - M-L [mm/s]	20.2933	53.2067	30.1049	6.63493	17.29	39.1067	26.9319	5.39871		BS_Sway V - M-L [mm/s]	0.455	0.502	2.433	88	0.017	3.17299	1.30433	0.580899	5.76508
		BS_Sway average amplitude - A-P [mm]	3.0873	12.7933	6.46667	1.87404	3.6063	8.97	5.99027	1.49907		BS_Sway average amplitude - A-P [mm]	0.592	0.444	1.3	88	0.197	0.476396	0.366336	-0.251619	1.20441
		BS_Sway average amplitude - M-L [mm]	6.2093	14.51	9.1235	2.15362	5.3427	14.3533	7.91917	1.76449		BS_Sway average amplitude - M-L [mm]	2.782	0.099	2.838	88	0.006	1.20433	0.424355	0.361016	2.04765
		BS_Area of 100% ellipse [mm^2]	100.737	327.8	180.667	43.2722	86.86	345.2	170.045	57.89		BS_Area of 100% ellipse [mm^2]	2.139	0.147	0.996	88	0.322	10.6216	10.6594	-10.5616	31.8048
		BS_FRE from peaks - A-P [Hz]	3.2	6.856	4.4444	0.674138	3.1447	5.778	4.41944	0.549101		BS_FRE from peaks - A-P [Hz]	0.289	0.592	0.188	88	0.851	0.0249661	0.132572	-0.238493	0.288425
		BS_FRE from peaks - M-L [Hz]	2.522	4.433	3.35052	0.449797	2.411	4.6443	3.45814	0.507106		BS_FRE from peaks - M-L [Hz]	0.32	0.573	-1.064	88	0.29	-0.10762	0.101124	-0.308584	0.0933431
	Preferred	BS_Sway V - total [mm/s]	28.29	82.63	44.5885	9.8143	21.0667	66.22	40.7047	9.14583		BS_Sway V - total [mm/s]	0.119	0.731	1.916	88	0.059	3.88378	2.0275	-0.145447	7.91301
		BS_Sway V - A-P [mm/s]	15.6333	54.8267	27.4318	6.84601	11.97	41.7533	25.314	6.45198		BS_Sway V - A-P [mm/s]	0.113	0.738	1.491	88	0.14	2.11781	1.42068	-0.705493	4.94112
		BS_Sway V - M-L [mm/s]	16.4367	51.06	29.455	6.64875	14.6433	42.87	26.5713	5.74361		BS_Sway V - M-L [mm/s]	0.447	0.505	2.161	88	0.033	2.88375	1.33458	0.231559	5.53594
		BS_Sway average amplitude - A-P [mm]	3.1963	12.0133	6.34866	1.68126	2.8137	9.1357	5.65286	1.42214		BS_Sway average amplitude - A-P [mm]	0.784	0.378	2.077	88	0.041	0.695797	0.334947	0.0301607	1.36143
		BS_Sway average amplitude - M-L [mm]	5.4617	18.9933	8.96137	2.38151	4.714	12.2567	7.85126	1.94825		BS_Sway average amplitude - M-L [mm]	0.404	0.527	2.367	88	0.02	1.11012	0.469019	0.17804	2.04219
		BS_Area of 100% ellipse [mm^2]	84.1733	369.8	181.338	55.8828	82.0933	313.667	168.981	61.4624		BS_Area of 100% ellipse [mm^2]	1.773	0.186	0.995	88	0.322	12.3571	12.4137	-12.3125	37.0268
		BS_FRE from peaks - A-P [Hz]	2.8777	6.3557	4.4182	0.672378	3.1223	5.7447	4.52799	0.593199		BS_FRE from peaks - A-P [Hz]	0.147	0.703	-0.807	88	0.422	-0.109792	0.13601	-0.380083	0.160499
		BS_FRE from peaks - M-L [Hz]	2.4223	4.5337	3.35088	0.459313	2.4443	4.433	3.45867	0.493078		BS_FRE from peaks - M-L [Hz]	0.799	0.374	-1.069	88	0.288	-0.107799	0.100868	-0.308254	0.0926552
	Non-preferred	LAND_35cm_StabilizationT_Fvert [s]	0.323	0.9383	0.551775	0.135767	0.3053	1.18	0.592154	0.17554		LAND_35cm_StabilizationT_Fvert [s]	1.275	0.262	-1.224	87	0.224	-0.0403788	0.0329866	-0.105943	0.0251856
		LAND_35cm_StabilizationT_COP [s]	0.81	3.674	1.81452	0.65037	0.7693	3.4353	1.70743	0.627054		LAND_35cm_StabilizationT_COP [s]	0.173	0.679	0.786	88	0.434	0.107092	0.136226	-0.163628	0.377812
		LAND_35cm_StabilizationT_COP-AP_SD [s]	0.0113	3.6147	1.23237	0.929691	0.0353	3.9287	1.22404	0.984278		LAND_35cm_StabilizationT_COP-AP_SD [s]	0.162	0.688	0.041	88	0.967	0.0083244	0.202857	-0.394812	0.411461
		LAND_35cm_StabilizationT_COP-ML_SD [s]	0.011	1.9673	0.344297	0.492674	0.011	1.9677	0.428479	0.510347		LAND_35cm_StabilizationT_COP-ML_SD [s]	0.439	0.509	-0.791	88	0.431	-0.0841812	0.10644	-0.295709	0.127346
		LAND_35cm_APSI_3 [a.u.]	0.0793	0.441	0.101359	0.0492165	0.0807	0.1123	0.095949	0.0090423		LAND_35cm_APSI_3 [a.u.]	1.096	0.298	0.677	88	0.5	0.0054108	0.0079921	-0.0104718	0.0212933
		LAND_35cm_MLSI_3 [a.u.]	0.023	0.1823	0.034638	0.0216515	0.023	0.0457	0.030034	0.0042789		LAND_35cm_MLSI_3 [a.u.]	1.91	0.171	1.307	88	0.195	0.0046042	0.0035228	-0.0023967	0.011605
		LAND_35cm_VSI_3 [a.u.]	0.2553	9.9007	0.488022	1.34477	0.205	0.442	0.310231	0.0456989		LAND_35cm_VSI_3 [a.u.]	2.598	0.111	0.824	88	0.412	0.177791	0.215718	-0.250903	0.606485
		LAND_35cm_DPSI_3 [a.u.]	0.2697	9.9153	0.50446	1.34449	0.2247	0.454	0.326598	0.0437697		LAND_35cm_DPSI_3 [a.u.]	2.619	0.109	0.825	88	0.412	0.177861	0.215666	-0.250729	0.606452
		LAND_35cm_APSI_5 [a.u.]	0.0613	0.3425	0.078575	0.0382429	0.0627	0.0873	0.074427	0.0070062		LAND_35cm_APSI_5 [a.u.]	1.104	0.296	0.668	88	0.506	0.0041478	0.0062097	-0.0081926	0.0164882
		LAND_35cm_MLSI_5 [a.u.]	0.0187	0.1467	0.027818	0.0173936	0.0187	0.036	0.024197	0.0033049		LAND_35cm_MLSI_5 [a.u.]	1.917	0.17	1.281	88	0.204	0.0036215	0.0028269	-0.0019964	0.0092394
		LAND_35cm_VSI_5 [a.u.]	0.1977	9.8045	0.420341	1.34055	0.1593	0.3427	0.240513	0.0353967		LAND_35cm_VSI_5 [a.u.]	2.722	0.103	0.836	88	0.405	0.179828	0.215004	-0.247446	0.607103
		LAND_35cm_DPSI_5 [a.u.]	0.2097	9.813	0.433205	1.33991	0.174	0.352	0.253299	0.0339146		LAND_35cm_DPSI_5 [a.u.]	2.738	0.102	0.837	88	0.405	0.179906	0.214897	-0.247156	0.606968
	Preferred	LAND_35cm_StabilizationT_Fvert [s]	0.283	1.0657	0.582492	0.169862	0.3083	1.0063	0.563829	0.166584		LAND_35cm_StabilizationT_Fvert [s]	0.12	0.729	0.519	87	0.605	0.0186626	0.0359848	-0.052861	0.0901862
		LAND_35cm_StabilizationT_COP [s]	0.82	4.353	1.98583	0.748041	0.5453	3.314	1.77444	0.745306		LAND_35cm_StabilizationT_COP [s]	0.416	0.521	1.331	88	0.187	0.211385	0.158871	-0.104337	0.527107
		LAND_35cm_StabilizationT_COP-AP_SD [s]	0.0283	3.112	0.915163	0.8175	0.0413	3.574	1.28413	0.949034		LAND_35cm_StabilizationT_COP-AP_SD [s]	1.326	0.253	-1.978	88	0.051	-0.368966	0.186495	-0.739584	0.001653
		LAND_35cm_StabilizationT_COP-ML_SD [s]	0.0143	2.2517	0.402055	0.563922	0.0177	2.4483	0.314162	0.485033		LAND_35cm_StabilizationT_COP-ML_SD [s]	1.054	0.307	0.778	88	0.439	0.0878923	0.113016	-0.136703	0.312488
		LAND_35cm_APSI_3 [a.u.]	0.0773	0.396	0.10061	0.0429751	0.0757	0.3517	0.10447	0.0416525		LAND_35cm_APSI_3 [a.u.]	0.034	0.853	-0.428	88	0.67	-0.0038601	0.0090212	-0.0217877	0.0140676
		LAND_35cm_MLSI_3 [a.u.]	0.0233	0.1662	0.036111	0.0191544	0.0213	0.1497	0.035393	0.0195846		LAND_35cm_MLSI_3 [a.u.]	0.078	0.781	0.174	88	0.862	0.0007174	0.0041142	-0.0074588	0.0088936
		LAND_35cm_VSI_3 [a.u.]	0.2663	9.9517	0.510755	1.34886	0.2203	7.3377	0.505333	1.12367		LAND_35cm_VSI_3 [a.u.]	0.006	0.938	0.02	88	0.984	0.0054216	0.267297	-0.525775	0.536618
		LAND_35cm_DPSI_3 [a.u.]	0.2827	9.9633	0.526268	1.34829	0.2407	7.3573	0.521906	1.12411		LAND_35cm_DPSI_3 [a.u.]	0.006	0.939	0.016	88	0.987	0.004362	0.26726	-0.52676	0.535484
		LAND_35cm_APSI_5 [a.u.]	0.0603	0.3075	0.078091	0.0333717	0.059	0.2727	0.081077	0.032293		LAND_35cm_APSI_5 [a.u.]	0.035	0.851	-0.427	88	0.671	-0.002986	0.0070006	-0.0168982	0.0109263
		LAND_35cm_MLSI_5 [a.u.]	0.0187	0.1328	0.029352	0.0155385	0.0173	0.12	0.028299	0.0156597		LAND_35cm_MLSI_5 [a.u.]	0.012	0.912	0.318	88	0.752	0.0010533	0.0033165	-0.0055375	0.007644
		LAND_35cm_VSI_5 [a.u.]	0.2067	9.8435	0.438281	1.34359	0.171	7.0247	0.426026	1.08495		LAND_35cm_VSI_5 [a.u.]	0.015	0.904	0.047	88	0.963	0.0122549	0.263461	-0.511319	0.535829
		LAND_35cm_DPSI_5 [a.u.]	0.2193	9.8505	0.450434	1.34285	0.187	7.0383	0.438897	1.08504		LAND_35cm_DPSI_5 [a.u.]	0.014	0.905	0.044	88	0.965	0.0115361	0.263371	-0.511859	0.534931
